# Supplementary material for: A clinical risk score of myocardial fibrosis predicts adverse outcomes in aortic stenosis
Source: Eur Heart J. 2015 Oct 21;37(8):713–23. doi: 10.1093/eurheartj/ehv525 (PMC4761400; doi:10.1093/eurheartj/ehv525)
Supplement: Supplementary Data [file ehv525_supplementary_data.zip]

Archive with 2 entries (2 files):
- ehv525supp_ClinicalScore.xlsm
- ehv525supp.docx
